# Supplementary material for: A Multiplex Nanopore Sequencing Approach for the Detection of Multiple Arboviral Species
Source: Viruses. 2023 Dec 22;16(1):23. doi: 10.3390/v16010023 (PMC10821003; doi:10.3390/v16010023)
Supplement: Supplementary file 1 [file viruses-16-00023-s001.zip]

Archive with 1 entries (1 files):
- viruses-2753869-supplementary.pdf
